# Supplementary material for: Accelerated Endothelialization of Nanofibrous Scaffolds for Biomimetic Cardiovascular Implants
Source: Materials (Basel). 2022 Mar 9;15(6):2014. doi: 10.3390/ma15062014 (PMC8955317; doi:10.3390/ma15062014)
Supplement: Supplementary file 1 [file materials-15-02014-s001.zip]

Archive with 1 entries (1 files):
- materials-1605900-supplementary.pdf
